# Supplementary material for: Machine-Learning-Based Tool to Predict Target Prostate Biopsy Outcomes: An Internal Validation Study
Source: J Clin Med. 2023 Jun 28;12(13):4358. doi: 10.3390/jcm12134358 (PMC10342762; doi:10.3390/jcm12134358)
Supplement: Supplementary file 1 [file jcm-12-04358-s001.zip]

Archive with 1 entries (1 files):
- jcm-2465204-SI.pdf
